# Supplementary material for: Polar localization of CheO under hypoxia promotes Campylobacter jejuni chemotactic behavior within host
Source: PLoS Pathog. 2022 Nov 3;18(11):e1010953. doi: 10.1371/journal.ppat.1010953 (PMC9665402; doi:10.1371/journal.ppat.1010953)
Supplement: S1 Table — (XLSX) [file ppat.1010953.s011.xlsx]

## Sheet: S1
Table S1. Strains and plasmids used in this study.
Strains	Relevant Genotype or description	Reference or source
E. coli strains
DH5α	supE44, DlacU169 (F80lacZDM15), hsdR17, recA1, endA1, gyrA96, thi-1, relA1	Lab stock
BL21(DE3)	F-, ompT, hsdSB(rB- mB- ), gal, dcm (DE3)	Lab stock
BTH101	F-, cya-99, araD139, galE15, galK16, rpsL1 (Strr), hsdR2, mcrA1, mcrB1	Gift from Tao Dong
C. jejuni strains
81-176	Wild-type strain	Lab stock
mCJ0136	cheO gene knockout in C.jejuni 81-176; (cheO::aphA3); Kmr	This study
mCJ0150	Complemented ∆cheO mutant; cheO::aphA3 (CJJ81176_1539::cat-cheO); Chlr; Kmr	This study
mCJ0190	cheVA gene knockout in C.jejuni 81-176; (cheVA::aphA3); Kmr	This study
mCJ0258	cheY gene knockout in C.jejuni 81-176; (cheY::aphA3); Kmr	This study
mCJ0263	cheWgene knockout in C.jejuni 81-176; (cheW::aphA3); Kmr	This study
mCJ0152	sfGFP fused in the C-terminus of CheO in situ following a chloramphenicol resistance cassette (cheO-sfGFP-cat); Chlr	This study
mCJ0257	sfGFP fused to the N-terminus of cheY gene in situ; (cat-sfGFP-cheY); Chlr	This study
mCJ0259	sfGFP fused to the C-terminus of CheO in situ, then transformed in mCJ0258; (cheO-sfGFP-cat) (cheY::aphA3); Chlr; Kmr	This study
mCJ0260	sfGFP fused to N-terminus of CheY in situ, then transformed in mCJ0136; (cat-sfGFP-cheY) (cheO::aphA3); Chlr; Kmr	This study
mCJ0255	A complementation of cheO homologue gene from Hydrogenimonas thermophila in ∆cheO; (cheO::aphA3) (CJJ81176_1539::cat-cheOHt); Kmr; Chlr	This study
mCJ0256	A complementation of cheO homologue gene from Helicobacter pullorum in ∆cheO; (cheO::aphA3) (CJJ81176_1539::cat-cheOHp); Kmr; Chlr	This study
mCJ0295	tlp9-aer1-aer2 and tlp6 genes knockout in C.jejuni 81-176; (tlp9-aer1-aer2::apr) (tlp6::aphA3); Apr; Kmr	This study
mCJ0296	sfGFP fused to the N-terminus of CheY in situ, then transformed in mCJ0287; (cat-sfGFP-cheY) (tlp9-aer1-aer2 ::apr) (tlp6 ::aphA3); Chlr; Apr; Kmr	This study
mCJ0297	sfGFP fused to the C-terminus of CheO in situ, then transformed in mCJ0287; (cheO-sfGFP-cat) (tlp9-aer1-aer2::apr) (tlp6::aphA3); Chlr; Apr; Kmr	This study
mCJ0298	sfGFP fused to the C-terminus of CheO in situ, then transformed in mCJ0190; (cheO-sfGFP-cat) (cheVA::aphA3); Chlr; Kmr	This study
mCJ0299	sfGFP fused to the C-terminus of CheO in situ, then transformed in mCJ0263; (cheO-sfGFP-cat) (cheW::aphA3); Chlr; Kmr	This study
mCJ0287	tlp1gene knockout in C.jejuni 81-176 (tlp1::aphA3); Kmr	This study
mCJ0288	tlp2gene knockout in C.jejuni 81-176 (tlp2::aphA3); Kmr	This study
mCJ0289	tlp6 gene knockout in C.jejuni 81-176 (tlp6::aphA3); Kmr	This study
mCJ0290	tlp8 gene knockout in C.jejuni 81-176 (tlp8::aphA3); Kmr	This study
mCJ0291	tlp4 gene knockout in C.jejuni 81-176 (tlp4::apr); Apr	This study
mCJ0292	tlp7 gene knockout in C.jejuni 81-176 (tlp7::apr); Apr	This study
mCJ0293	tlp9/aer1/aer2 genes knockout in C.jejuni 81-176; (tlp9-aer1-aer2::apr); Apr	This study
mCJ0294	tlp10 gene knockout in C.jejuni 81-176; (tlp10::apr); Apr	This study
mCJ0300	sfGFP fused to the C-terminus of CheO in situ, then transformed in mCJ0287; (cheO-sfGFP-cat) (tlp1::aphA3); Chlr; Kmr	This study
mCJ0301	sfGFP fused to the C-terminus of CheO in situ, then transformed in mCJ0288; (cheO-sfGFP-cat) (tlp2::aphA3); Chlr; Kmr	This study
mCJ0302	sfGFP fused to the C-terminus of CheO in situ, then transformed in mCJ0289; (cheO-sfGFP-cat) (tlp6::aphA3); Chlr; Kmr	This study
mCJ0303	sfGFP fused to the C-terminus of CheO in situ, then transformed in mCJ0290; (cheO-sfGFP-cat) (tlp8::aphA3); Chlr; Kmr	This study
mCJ0304	sfGFP fused in the C-terminus of CheO in situ, then transformed in mCJ0291; (cheO-sfGFP-cat) (tlp4::apr); Chlr; Apr	This study
mCJ0305	sfGFP fused in the C-terminus of CheO in situ, then transformed in mCJ0292; (cheO-sfGFP-cat) (tlp7::apr); Chlr; Apr	This study
mCJ0306	sfGFP fused to the C-terminus of CheO in situ, then transformed in mCJ0291; (cheO-sfGFP-cat) (tlp4::apr); Chlr; Apr	This study
mCJ0307	sfGFP fused to the C-terminus of CheO in situ, then transformed in mCJ0293; (cheO-sfGFP-cat) (tlp10::apr); Chlr; Apr	This study
mCJ0308	fliM/fliY genes knockout in C. jejuni 81-176 (fliMY::apr); Apr	This study
mCJ0309	Complemented ∆cheO mutant, fliMY::apr (CJJ81176_1539::cat-fliMY); Apr	This study
mCJ0310	fliM/fliY and cheO knockout in C.jejuni 81-176 (fliMY::apr) (cheO::aphA3); Apr; Kmr	This study
mCJ0311	fliM/fliY and cheO knockout and Complemented wth fliM/fliY in C. jejuni 81-176 (fliMY::apr) (cheO::aphA3) (CJJ81176_1539::cat-fliMY); Apr; Kmr; Chlr	This study
mCJ0312	fliM/fliY and cheO knockout and Complemented wth fliML99F/fliY in C.jejuni 81-176 (fliMY::apr) (cheO::aphA3) (CJJ81176_1539::cat-fliML99F/fliY); Apr; Kmr; Chlr	This study
mCJ0313	fliM/fliY knockout and complemented wth fliML99F/fliY in C.jejuni 81-176 (fliMY::apr) (CJJ81176_1539::cat-fliML99F/fliY); Apr; Chlr	This study
mCJ0314	cheV/cheA knockout; fliM/fliY knockout and complemented wth fliML99F/fliY in C.jejuni 81-176 (fliMY::apr) (CJJ81176_1539::cat-fliML99F/fliY); Apr; Chlr	This study
mCJ0315	fliM/fliY knockout and sfGFP fused to the C-terminus of CheO in situ (fliMY::apr) (cheO-sfGFP-cat); Apr; Chlr	This study
Plasmids:
pKNT25	This plasmid is used to express T25 fused protein in E.coli; Kmr	Gift from Tao Dong
pCH363	This plasmid is used to express T18 fused protein in E.coli; Ampr	Gift from Tao Dong
pKNT25-zip	This plasmid is T25 fragment fusion of N-terminal Zip.	Gift from Tao Dong
pCH363-zip	This plasmid is T18 fragment fusion of N-terminal Zip.	Gift from Tao Dong
pUT18C-zip	This plasmid is T18 fragment fusion of C-terminal Zip.	Gift from Tao Dong
pG0407	pBluescript_3XFLAG_V5 tag for co-expression of target proteins; Ampr	This study
pG0252	pKNT25 containing CheO for bacteria two hybird; Kmr	This study
pG0244	pCH363 containing CheA for bacteria two hybird; Ampr	This study
pG0245	pCH363 containing CheV for bacteria two hybird; Ampr	This study
pG0246	pCH363 containing CheW for bacteria two hybird; Ampr	This study
pG0247	pCH363 containing CheY for bacteria two hybird; Ampr	This study
pG0248	pCH363 containing ChePep for bacteria two hybird; Ampr	This study
pG0249	pCH363 containing CheZ for bacteria two hybird; Ampr	This study
pG0250	pCH363 containing CheX for bacteria two hybird; Ampr	This study
pG0458	pCH363 containing CheA hpt domain for bacteria two hybird; Ampr	This study
pG0459	pCH363 containing CheA linker region for bacteria two hybird; Ampr	This study
pG0460	pCH363 containing CheA dimer region for bacteria two hybird; Ampr	This study
pG0461	pCH363 containing CheA HATPase domain for bacteria two hybird; Ampr	This study
pG0462	pCH363 containing CheA CheW binding domain for bacteria two hybird; Ampr	This study
pG0463	pCH363 containing CheA REC domain for bacteria two hybird; Ampr	This study
pG0448	pCH363 containing FliY for bacteria two hybird; Ampr	This study
pG0449	pCH363 containing FliN for bacteria two hybird; Ampr	This study
pG0450	pCH363 containing FliG for bacteria two hybird; Ampr	This study
pG0451	pCH363 containing FliM for bacteria two hybird; Ampr	This study
pG0431	pUT18C containing Tlp4 (L320-F665) for bacteria two hybird; Ampr	This study
pG0432	pUT18C containing Tlp6 for bacteria two hybird; Ampr	This study
pG0433	pUT18C containing Tlp8 for bacteria two hybird; Ampr	This study
pG0434	pUT18C containing Tlp1 (E501-F700) for bacteria two hybird; Ampr	This study
pG0435	pUT18C containing Tlp7 (Q243-I530) for bacteria two hybird; Ampr	This study
pG0436	pUT18C containing Tlp9 (L139-Y364) for bacteria two hybird; Ampr	This study
pG0437	pUT18C containing Tlp10 (S316-Q584) for bacteria two hybird; Ampr	This study
pG0438	pUT18C containing Aer1 for bacteria two hybird; Ampr	This study
pG0439	pUT18C containing Aer2 for bacteria two hybird; Ampr	This study
pG0621	3XFLAG tag fused to the C-terminus of CheO and V5 tag fused to the N-terminus of CheA for co-expressing CheO and CheA; Ampr	This study
pG0622	3XFLAG tag fused to the C-terminus of CheO and V5 tag fused to the N-terminus of CheZ for co-expressing CheO and CheZ; Ampr	This study
pG0623	3XFLAG tag fused to the C-terminus of CheO and V5 tag fused to the N-terminus of CheY for co-expressing CheO and CheY; Ampr	This study
pG0624	3XFLAG tag fused to the C-terminus of CheO and V5 tag fused to the N-terminus of FliY for co-expressing CheO and FliY; Ampr	This study
pG0625	3XFLAG tag fused to the C-terminus of CheO and V5 tag fused to the N-terminus of FliM for co-expressing CheO and FliM; Ampr	This study
pG0626	3XFLAG tag fused to the C-terminus of CheO and V5 tag fused to the N-terminus of FliG for co-expressing CheO and FliG; Ampr	This study
