# Supplementary material for: Polar localization of CheO under hypoxia promotes Campylobacter jejuni chemotactic behavior within host
Source: PLoS Pathog. 2022 Nov 3;18(11):e1010953. doi: 10.1371/journal.ppat.1010953 (PMC9665402; doi:10.1371/journal.ppat.1010953)
Supplement: S2 Table — (XLSX) [file ppat.1010953.s012.xlsx]

## Sheet: S2
Table S2. Primers used in this study.
Primers	Nucleotide sequence (5'-3')
For generating knockout mutants in C. jejuni 81-176
cheO_Up_F	CAAGCTCGAAATTAACCCTCACTAAATCGCTTGGCTAATGTTAGAG
cheO_Up_R	CTAAATCCGATGTGACAACGAATTCTCAGTGATAAAATCCCCTTC
cheO_Down_F	GAAGGGGATTTTATCACTGAGAATTCGTTGTCACATCGGATTTAG
cheO_Down_R	ATACGACTCACTATAGGGCGAATTGTACTACTATAGGAGGGGTTAAAC
cheV_Up_F	GCCAAGCTCGAAATTAACCCTCACTAAAGTGTTGTGATCATAGATTTGGATACAG
cheV_Up_R	GTATGTGAAGGACACTATCATCAGAATTCCTCAGATGGCTGGTCCTGATGTC
cheA_Down_F	GACATCAGGACCAGCCATCTGAGGAATTCTGATGATAGTGTCCTTCACATAC
cheA_Down_R	TACGACTCACTATAGGGCGAATTGGATCTATGCCTTCATGAAAACCACCGC
cheW_Up_F	GATTACGCCAAGCTCGAAATTAACCCTCACTAAACAACTGCGGCTAAAGTAACAAATG
cheW_Up_R	AATTCGCGCTTAAGTAAAGCGGATCCCTCTAATTTTTCATTACTCATATTCTTATCC
cheW_Down_F	GGATAAGAATATGAGTAATGAAAAATTAGAGGGATCCGCTTTACTTAAGCGCGAATT
cheW_Down_R	GTAATACGACTCACTATAGGGCGAATTGTACTTCATAAGAAGCTTTTGTAGCTGGAAT
cheY_Up_F	CCAAGCTCGAAATTAACCCTCACTAAATAGGACAGGATGAAGATAGAAGTACTC
cheY_Up_R	CCAAGCTCGAAATTAACCCTCACTAAATAGGACAGGATGAAGATAGAAGTACTC
cheY_kan_F	CTATAAAAACTTTGAAAGGACGAAATTATGGCTAAAATGAGAATATCACCGGAATTG
cheY_kan_R	GAACTGTCATCAACAACTAACAATTTCTAAAACAATTCATCCAGTAAAATATAATATTT
cheY_Down_F	AAATATTATATTTTACTGGATGAATTGTTTTAGAAATTGTTAGTTGTTGATGACAGTTC
cheY_Down_R	TAATACGACTCACTATAGGGCGAATTGGCCAAGTAGTATGGATGTAAACATTATC
fliMY_Up_F	CGCCAAGCTCGAAATTAACCCTCACTAAATCTATGCTTGATTATCTTAGAAGTCTTG
fliMY_Up_R	CGGTTCCAATTTTTTCGCAGTTTAACTGTTGGGACGCTTAAAATCATATACAACGA
fliMY_Down_F	TCGATGATAAGCTGTCAAACATGAATAGGTTCAGTTGTGGAGCTTAATCAACTTGC
fliMY_Down_R	TACGACTCACTATAGGGCGAATTGAGCAACTTTACTTAATATACTTGATGATC
tlp1_Up_F	CGCCAAGCTCGAAATTAACCCTCACTAAA ATCACATGAGAATTGATAATTGCGAGTTGG
tlp1_Up_R	GATATCTTTAATCACATTGACAATAGGATCCGAGTAGCATATTCTTTCGTGATAGAAGC
tlp1_Down_F	GCTTCTATCACGAAAGAATATGCTACTC GGATCC TATTGTCAATGTGATTAAAGATATC
tlp1_Down_R	TACGACTCACTATAGGGCGAATTGAACTCTTGTGCATTTTCATCTACAACAGGG
tlp2_Up_F	CGCCAAGCTCGAAATTAACCCTCACTAAAAATAACATTGACATCTAGAGTATTTGCAGCTA
tlp2_Up_R	GCAATATCACCTATAATACCTGTAACATGGATCCGCAATATAAACTGCTAAGAATCTT
tlp2_Down_F	AAGATTCTTAGCAGTTTATATTGC GGATCC ATGTTACAGGTATTATAGGTGATATTGC
tlp2_Down_R	TACGACTCACTATAGGGCGAATTGAGCTGCTCCACTTACTTGCATTTTAGTGTTTGC
tlp6_Up_F	CAAGCTCGAAATTAACCCTCACTAAATGCAGACAATAAACTTGGAGCTACATACATGAT
tlp6_Up_R	CGCATTTATTAATTATGCTATGTTGA GGATCC AAGTTTAGACTCTAAAGCCGCTTGTTC
tlp6_Down_F	GAACAAGCGGCTTTAGAGTCTAAACTT GGATCC TCAACATAGCATAATTAATAAATGCG
tlp6_Down_R	GTAATACGACTCACTATAGGGCGAATTGGCTATCAAGATTATACAGAAGGAAGAAG
tlp8_Up_F	CGCCAAGCTCGAAATTAACCCTCACTAAAGCAATTACTTTACTTGCCATATTAAATCC
tlp8_Up_R	ACTCTGATTAACATCCTCTAAACCGCGAATTCCCCAATAGATCTTAAAATATCTCCTA
tlp8_Down_F	TAGGAGATATTTTAAGATCTATTGGGGAATTCGCGGTTTAGAGGATGTTAATCAGAGT
tlp8_Down_R	TACGACTCACTATAGGGCGAATTGGCTCGAATTTATATTCTAAATTACTCAATGCACC
tlp4_Up_F	CGCCAAGCTCGAAATTAACCCTCACTAAA GCTCAGCCCAATGCGAATCATAGTGATT
tlp4_Up_R	AATATCACCTATAATACCTGTAACATGGATCCGCTCATTGGCTAGTATTTGAATACCA
tlp4_Down_F	TGGTATTCAAATACTAGCCAATGAGCGGATCC ATGTTACAGGTATTATAGGTGATATT
tlp4_Down_R	TACGACTCACTATAGGGCGAATTGCAAGAGCATCTCTGATATCTATAACAAGATAG
tlp7_Up_F	CCAAGCTCGAAATTAACCCTCACTAAAGCGTCAGTGCTTATGGAGGAGTGGTTG
tlp7_Up_R	ATGCCAGCATTTAGGGATAGTAAATTGGAATTCAATTGCAGCAGAAACCTTAAATCC
tlp7_Down_F	GGATTTAAGGTTTCTGCTGCAATTGAATTCCAATTTACTATCCCTAAATGCTGGCAT
tlp7_Down_R	TACGACTCACTATAGGGCGAATTGTCACCTTCGATTTGTAAAGTATCCGCCTTAG
tlp9aer1aer2_Up_F	ACGCCAAGCTCGAAATTAACCCTCACTAAAGCATAATCTCAGAGCTCGCACTTACTTC
tlp9aer1aer2_Up_R	TCTCTTCATGTCTTACTATGTTATGAATTCTACAGTGCGTGGCATATCTTCATGTCTTA
tlp9aer1aer2_Down_F	TAAGACATGAAGATATGCCACGCACTGTAGAATTCATAACATAGTAAGACATGAAGAGA
tlp9aer1aer2_Down_R	TACGACTCACTATAGGGCGAATTGGTGTAGTTGTATTAGTGCGTGCGATATAACAAG
tlp10_Up_F	CGCCAAGCTCGAAATTAACCCTCACTAAATAATCAACTCGATAAACCCTTTAACACTC
tlp10_Up_R	AGGGCAAGTAAATTAGTTTGATCAGCGAATTCCAAGAATGAAAGCTAAAACTAGTGTAG
tlp10_Down_F	CTACACTAGTTTTAGCTTTCATTCTTGGAATTCGCTGATCAAACTAATTTACTTGCCCT
tlp10_Down_R	TACGACTCACTATAGGGCGAATTGAAGATCATTGCTTCTCTTTGTCCCCAGC
For generating complementation to knockout mutants in C. jejuni 81-176
cheO_com_F	CCCGTTTTTTTGGGCTAGCAGGAGGAATTCAAGGAAGAAATATGCATGGAAAAATAGC
cheO_com_R	CCGTCATGGTCTTTGTAGTCCATAATCAGTTTAAATTTGGTTTTTCCTGAT
fliMY_com_F	AGCACAAGCAGACTAAAACAAATGATTATCTTAGAAGTCTTGATGTAATGAG
fliMY_com_R	TTATAATCACCGTCATGGTCTTTGTAGTCCATTCTTAGTTGTTCTAATCTTTCTT
fliM_G297T_F	ATGGAGAGTTTTTAATGTCTTTTCCAAGCCCAACAAGTTTTAACG
fliM_G297T_R	CGTTAAAACTTGTTGGGCTTGGAAAAGACATTAAAAACTCTCCAT
cheO_Hydrogenimonas_F	TTTGGGCTAGCAGGAGGAATTCTTGAGAGGTAAAATCATAGTCTATTCACCAGA
cheO_Hydrogenimonas_R	ACCGTCATGGTCTTTGTAGTCCATATTATCTATAAGTTGCTTAATCTGTTTTTCT
cheO_Helicobacter_F	TTTGGGCTAGCAGGAGGAATTCATGCATGGAAAGATTGTTAGATATTTGAGTAAC
cheO_Helicobacter_R	CACCGTCATGGTCTTTGTAGTCCATTTCAAAAAAACCAAAACGATTCTCTTTATCT
For qRT-PCR
cheO_qPCR_F	GCTCATGAAATTTTATCCGTAGAAACGCTTCAAGCCAATCTACAAGATG
cheO_qPCR_R	AGTGATATTTGGTTTTTGATCAGCTATCATTTGCTTGTATGAATTCTCTAAATGCA
For generating localization analyses in C. jejuni 81-176
Vector_cheO_F	GCTCGAAATTAACCCTCACTAAAATGCATGGAAAAATAGCTAT
cheO_GFP_R	GAACAGTTCTTCACCTTTAGAAATCAGTTTAAATTTGGTTTTTCC
cheO_GFP_F	GGAAAAACCAAATTTAAACTGATTTCTAAAGGTGAAGAACTGTTC
GFP_cat _R	CTTGGAAAGGAACACCGCCGAGCTTTAGGATCCGCCAGCACCT
GFP_cat_F	AGGTGCTGGCGGATCCTAAAGCTCGGCGGTGTTCCTTTCCAAG
cat_cheOdownstream_R	CTTAATTTAGCTTAAATTTCTATGTCGAATTCCTCCTGCTAGCCCA
cat_cheOdownstream_F	TGGGCTAGCAGGAGGAATTCGACATAGAAATTAAGCTAAATTAAG
cheOdownstream_Vector_R	ATACGACTCACTATAGGGCGAATTGGTATTTGGCCCTTGATCATTATCGAG
Vector_cheYupstream_F	CCAAGCTCGAAATTAACCCTCACTAAATAGGACAGGATGAAGATAGAAGTACTC
cheYupstream_cat_R	CAATTATTTATATCAATCTTTGTGAATTGCATAATTTCGTCCTTTCAAAGTTTTTATAG
cheYupstream_cat_F	CTATAAAAACTTTGAAAGGACGAAATTATGCAATTCACAAAGATTGATATAAATAATTG
cat_GFP_R	CTTCACCTTTAGACATTTAATCGTCCTTTCATTATTTATTCAGCAAGTCTTGTAATTCATCCA
cat_GFP_F	AGACTTGCTGAATAAATAATGAAAGGACGA AATT ATGTCTAAAGGTGAAGAACTGTTCA
GFP_cheY_R	TAGAACTGTCATCAACAACTAACAATTTCACGGATCCGCCAGCACCTTTGTAGAG
GFP_cheY_F	CTCTACAAAGGTGCTGGCGGATCCGTGAAATTGTTAGTTGTTGATGACAGTTCTA
Vector_cheYdownstream_R	TAATACGACTCACTATAGGGCGAATTGGCCAAGTAGTATGGATGTAAACATTATC
For BTH
cheO_T25_F	TCGACTCTAGAGGATCCCCGGGTAATGCATGGAAAAATAGCTATTT
cheO_T25_R	CATGGTCATTGAATTCGAGCTCGGAATCAGTTTAAATTTGGTTTTTCC
cheA_T18_F	GCTATGACCATGATTACGCCAATGGAAGATATGCAAGAAATAC
cheA_T18_R	GTGGCCTCGCTGGCGGCTGAATTCGATCCTAGTTTCAAATTTTTTCTA
cheV_T18_F	GCTATGACCATGATTACGCCAATGTTTGATGAAAATATCGTGAAAACG
cheV_T18_R	GTGGCCTCGCTGGCGGCTGAATTCGACCCCTGTTCTTGAGATTGATG
cheW_T18_F	GCTATGACCATGATTACGCCAATGAGTAATGAAAAATTAGAGCAA
cheW_T18_R	GTGGCCTCGCTGGCGGCTGAATTCGAAAATTCGCGCTTAAGTAAAGC
cheY_T18_F	GCTATGACCATGATTACGCCAGTGAAATTGTTAGTTGTTGATGACAGTTC
cheY_T18_R	GTGGCCTCGCTGGCGGCTGAATTCGACTCAGCTGCACCTTCTCCACTTCC
chePep_T18_F	GCTATGACCATGATTACGCCAATGAAAATTTTACTTTTAAATGAA
chePep_T18_R	GCCTCGCTGGCGGCTGAATTCGAATCCTCTTTAAAACTAATGTTTAT
cheZ_T18_F	GCTATGACCATGATTACGCCAATGACTCAAGAAGAGCTTGATGC
cheZ_T18_R	GCCTCGCTGGCGGCTGAATTCGATTTTTGCCCTAAACTTGC
cheX_T18_F	GCTATGACCATGATTACGCCAATGGATAAAG CCAAAATTGTTCAA
cheX_T18_R	GCCTCGCTGGCGGCTGAATTCGAAAAATCTTTGTCTAAATCTGCATCTGT
fliY_T18_F	ACAGCTATGACCATGATTACGCCAATGTTTACAAATGAATGCATCAGCACCATTG
fliY_T18_R	TGGCCTCGCTGGCGGCTGAATTCGATCTTAGTTGTTCTAATCTTTCTTTTTTAG
fliN_T18_F	ACAGCTATGACCATGATTACGCCAATGAGCGATGATATAGAGTTTAACATTCATC
fliN_T18_R	TGGCCTCGCTGGCGGCTGAATTCGAAATTTCTTTTTTAAAGTATTGAAGCACAGTC
fliG_T18_F	ACAGCTATGACCATGATTACGCCAATGATAAAGCTAAGTGAAGAACAAAAAATGG
fliG_T18_R	TGGCCTCGCTGGCGGCTGAATTCGACTCTATCATTTCATCCGCATCGCCTGTTTG
fliM_T18_F	ACAGCTATGACCATGATTACGCCAATGGCTGAGATACTCTCCCAAGAAGAAATTG
fliM_T18_R	TGGCCTCGCTGGCGGCTGAATTCGATATTTCTTCATCCTCCTCTTCAGGCTCATC
cheA_HPT_T18_F	AGGAAACAGCTATGACCATGATTACGCCA ATGGAAGATATGCAAGAAATACTTG
cheA_HPT_T18_R	GTGGCCTCGCTGGCGGCTGAATTCGAATTAAGCAAAGTTTTCATTCTATCAATAG
cheA_Linker_T18_F	AGGAAACAGCTATGACCATGATTACGCCACTTAATTCCATTCGTGATAATGGC
cheA_Linker_T18_R	GTGGCCTCGCTGGCGGCTGAATTCGAATCCATACTGCTAGTATTGCTACC
cheA_Dimer_T18_F	AGGAAACAGCTATGACCATGATTACGCCAGGTAGCAATACTAGCAGTATGGAT
cheA_Dimer_T18_R	GTGGCCTCGCTGGCGGCTGAATTCGATGCTATAGGTTGCATTCTTGTT
cheA_HATPase_T18_F	AGGAAACAGCTATGACCATGATTACGCCAACAGGTGAAGAAACTGAACTTGATA
cheA_HATPase_T18_R	GTGGCCTCGCTGGCGGCTGAATTCGAAGATTGAATGATTGCCAAGGTAAG
cheA_HATPase_T18_F	AGGAAACAGCTATGACCATGATTACGCCAATTGATAGTGAGTTAGGTAAAGG
cheA_HATPase_T18_R	GTGGCCTCGCTGGCGGCTGAATTCGAGGCCATATCCATCATAGCACCTA
cheA_REC_T18_F	AGGAAACAGCTATGACCATGATTACGCCAATAATCACTTGGTTGTTCTTTAGG
cheA_REC_T18_R	GTGGCCTCGCTGGCGGCTGAATTCGATCTAACTACATTTTCCAAGTATTC
Tlp4_T18 _F	ACGCCACTGCAGGTCGACTCTAGATCTCTCCCCACTTGCAGCTATCCAAACAGGT
Tlp4_T18 _R	TAGTTATATCGATGAATTGCTCGAGTTAAAACCTTTTCTTCTTAACATCTTCTAA
Tlp6_T18 _F	ACGCCACTGCAGGTCGACTCTAGATATGTTTGGAAGTAAAATAAACCATTCTGAT
Tlp6_T18 _R	TAGTTATATCGATGAATTGCTCGAGTTAATGATCTGACTCATCAAGCATTTCTTT
Tlp8_T18 _F	ACGCCACTGCAGGTCGACTCTAGATATGTTTGGTGCTAAGAAAAATAATACTGAA
Tlp8_T18 _R	TAGTTATATCGATGAATTGCTCGAGTTATGACATCGCTTTAGCAACTTCAGCAGAGCT
Tlp1_T18 _F	ACTGCAGGTCGACTCTAGATGAAATTAAAAAGATGCTTTTGGCTT
Tlp1_T18 _R	ATATCGATGAATTGCTCGAGTTAAAATCTTTTTTTACTCACATCTTCAAG
Tlp7_T18 _F	ACTGCAGGTCGACTCTAGATCAATTTATCGAAAAAACTCATAAGGCAGTT
Tlp7_T18 _R	ATATCGATGAATTGCTCGAGTTAAATTTGAAATTGGTTAAGTTCGCTTTC
Tlp9_T18 _F	ACTGCAGGTCGACTCTAGATTTAGCAAACATAGAAGTGACAGCAAGATCT
Tlp9_T18 _R	ATATCGATGAATTGCTCGAGTTAATAAAGAATATGATCGATTTTAACCAC
Tlp10_T18 _F	ACTGCAGGTCGACTCTAGATTCAAGTCATCAAAATTCACAAAAACTCAA
Tlp10_T18 _R	ATATCGATGAATTGCTCGAGTTACTGAAAGCTACTTAATTTTTCGGAGAG
Aer1_T18 _F	ACTGCAGGTCGACTCTAGATTTATTTAGCTTCTTGAAGAGAAAAGA
Aer1_T18 _R	ATATCGATGAATTGCTCGAGTTATCAAGAGAAATTTTTTTACAAGAAG
Aer2_T18 _F	ACTGCAGGTCGACTCTAGATTTAATTATTTTCTTGTAAGTTAAAAATAAGT
Aer2_T18 _R	ATATCGATGAATTGCTCGAGTTAAAAGAAATAGTTTTGTCTGAAAATGCT
For co-expression and co-IP
FLAG_cheO_F	ATCGATTACAAGGATGACGATGACAAGATGCATGGAAAAATAGCTATTTATATG
FLAG_cheO_R	CAAAATTATTAGCACGAGCACGCTAAATCAGTTTAAATTTGGTTTTTCCTGATTTG
V5_cheA_F	CCGGCACCGGCGGCAGCGGCGGCAGC ATGGAAGATATGCAAGAAATACTTGAAGAC
V5_cheA_R	GCTTGCATGCCTGCAGGTCGACT CTATCCTAGTTTCAAATTTTTTCTAACTACAT
V5_cheZ_F	GCACCGGCACCGGCGGCAGCGGCGGCAGCATGACTCAAGAAGAGCTTGATGCTTTGA
V5_cheZ_R	GCTTGCATGCCTGCAGGTCGACTCTATTTTTGCCCTAAACTTGCAATTAAAGCTTC
V5_cheY_F	GCACCGGCACCGGCGGCAGCGGCGGCAGCGTGAAATTGTTAGTTGTTGATGACAG
V5_cheY_R	GCTTGCATGCCTGCAGGTCGACTCTACTCAGCTGCACCTTCTCCACTTCCTGTTCC
V5_fliY_F	GGCACCGGCGGCAGCGGCGGCAGCATGTTTACAAATGAATGCATCAGCACCATTG
V5_fliY_R	AGCTTGCATGCCTGCAGGTCGACTCTATCTTAGTTGTTCTAATCTTTCTTTTTTAG
V5_fliM_F	ACCGGCACCGGCGGCAGCGGCGGCAGCATGGCTGAGATACTCTCCCAAGAAGAAATTG
V5_fliM_R	GCTTGCATGCCTGCAGGTCGACTCTATATTTCTTCATCCTCCTCTTCAGGCTCATC
V5_fliG_F	GGCACCGGCGGCAGCGGCGGCAGCATGATAAAGCTAAGTGAAGAACAAAAAATG
V5_fliG_R	AGCTTGCATGCCTGCAGGTCGACTCTACTCTATCATTTCATCCGCATCGCCTG
